# Supplementary material for: Exploiting NRF2‐ARE pathway activation in papillary renal cell carcinoma
Source: Int J Cancer. 2024 Dec 20;156(7):1457–69. doi: 10.1002/ijc.35311 (PMC11789458; doi:10.1002/ijc.35311)
Supplement: Supplementary file 2 — TABLE S6. WES sequencing coverage and quality statistics. [file IJC-156-1457-s002.xlsx]

## Sheet: Stat_WES_all
Sample_ID	Total number of sequenced reads	Total number of uniquely mapped non-duplicate reads	Total number of covered bases	Reads Mapped and Paired	Reads Unmapped	Reads Properly Paired	Reads Duplicated	Total Length	Bases Mapped	Mediam Coverage (and range) per Base:	Mismatches	Error Rate	Average Length	Average Quality	Percentage of targeted bases with coverage ≥10
1_N	87659832	86928873	86928873	86370920	730959	85584422	2626711	8853643032	8779816173	65 (0-3810)	58088457	0.00666154	101	27.1	97.6
1_T	87743156	87248612	87248612	86932014	494544	86240540	10030705	8862058756	8812109812	118 (0-7957)	33363130	0.0037945	101	31.7	98.3
10_N	11040550	11002466	11002466	10968816	38084	10819990	270333	1667123050	1661372366	79 (0-3917)	7441766	0.00477231	151	31.3	98
10_T	40026272	39964313	39964313	39912256	61959	39562694	4106222	6043967072	6034611263	103 (0-6001)	15725962	0.00306815	151	31.4	98.8
12_N	42008466	41951742	41951742	41905002	56724	41643154	3968489	6343278366	6334713042	81 (0-5000)	13984615	0.00276983	151	31.5	99.1
12_T	46154314	46088765	46088765	46035038	65549	45687004	3594152	6969301414	6959403515	122 (0-7322)	20167986	0.00316436	151	32.3	99
13_N	47071658	47008114	47008114	46956724	63544	46646916	4196723	7107820358	7098225214	78 (0-3193)	18528223	0.0030605	151	31.4	99.1
13_T	71198502	70645684	70645684	70202182	552818	69396426	1192996	7191048702	7135214084	110 (0-5942)	46978783	0.00660522	101	27	97.5
14_N	73588074	73178105	73178105	72851890	409969	71736864	2377149	7432395474	7390988605	95 (0-4768)	42784331	0.0058919	101	27.4	97.5
14_T	51268622	51201183	51201183	51151354	67439	50874462	5437592	7741561922	7731378633	107 (0-7273)	20094162	0.00306215	151	32	99.2
16_N	80652900	79997611	79997611	79536456	655289	78310678	1996182	8145942900	8079758711	78 (0-6628)	51524724	0.0064129	101	27	97.1
16_T	54952706	54858472	54858472	54775490	94234	53431768	4068218	8297858606	8283629272	118 (0-7994)	24889888	0.00342481	151	32.1	97.2
17_N	83718168	83151257	83151257	82701058	566911	81988250	1905989	8455534968	8398276957	80 (0-5981)	51548261	0.00617155	101	27.9	97.9
17_T	84419118	83885942	83885942	83503252	533176	82690038	4471138	8526330918	8472480142	126 (0-7985)	45132154	0.00538685	101	27.7	98
18_N	84611080	84039383	84039383	83575302	571697	82941220	1802196	8545719080	8487977683	84 (0-5200)	52394136	0.00620041	101	27.7	98
18_T	85101894	84609996	84609996	84260202	491898	83324824	5343794	8595291294	8545609596	117 (0-6617)	45544458	0.00541371	101	28.3	97.9
19_N	86168758	85486685	85486685	84961866	682073	84175756	2318947	8703044558	8634155185	80 (0-3560)	57007318	0.00665022	101	27.1	97.7
19_T	87453140	86891586	86891586	86483746	561554	85586260	2410894	8832767140	8776050186	111 (0-5901)	47382831	0.00543182	101	28.1	97.9
2_N	93492732	92843346	92843346	92341814	649386	91442652	3306913	9442765932	9377177946	74 (0-3059)	63319829	0.00687435	101	26.5	97.8
2_T	93680228	93138917	93138917	92785156	541311	91924910	5571980	9461703028	9407030617	126 (0-7857)	42825399	0.0045991	101	29.2	98.1
20_N	87969902	87314722	87314722	86800054	655180	85981822	2795572	8884960102	8818786922	67 (0-4958)	57315866	0.00654396	101	27.2	97.7
20_T	87957640	87352672	87352672	86924526	604968	85958746	2182913	8883721640	8822619872	115 (0-7304)	49227648	0.00561499	101	27.8	97.7
21_N	88379062	87722808	87722808	87193526	656254	86091264	2662712	8926285262	8860003608	78 (0-3259)	58950533	0.0067177	101	26.7	97.4
21_T	88809992	88074484	88074484	87538034	735508	86819782	2299865	8969809192	8895522884	113 (0-3798)	57036253	0.00644019	101	27.5	97.8
22_N	89301154	88522669	88522669	87963224	778485	86905138	2029455	9019416554	8940789569	81 (0-4122)	59240597	0.00668117	101	27	97.3
22_T	89349660	88674087	88674087	88118188	675573	86953880	2240417	9024315660	8956082787	99 (0-5736)	62616659	0.00710239	101	26.7	97.3
23_N	89398560	88733125	88733125	88209044	665435	87500958	1999593	9029254560	8962045625	81 (0-4311)	56429759	0.00633032	101	27.3	97.9
23_T	89649028	88968335	88968335	88426976	680693	87434140	1853507	9054551828	8985801835	114 (0-4558)	57453230	0.00642848	101	27.1	97.5
24_N	89807996	89062582	89062582	88504670	745414	87603666	1853312	9070607596	8995320782	58 (0-3741)	60240502	0.00677029	101	26.7	97.5
24_T	90087314	89482468	89482468	89049204	604846	88193648	3544619	9098818714	9037729268	110 (0-5101)	49754577	0.00555153	101	28.3	97.9
25_N	90456214	89831686	89831686	89340156	624528	88631588	2814833	9136077614	9073000286	74 (0-4804)	56868152	0.00629719	101	27.6	98
25_T	90446456	89842220	89842220	89367824	604236	88624488	2846219	9135092056	9074064220	121 (0-7983)	53421802	0.00592093	101	27.6	98
26_N	60282496	60132670	60132670	60000990	149826	59669462	5844436	9102656896	9080033170	77 (0-5727)	42440188	0.00484626	151	31.6	99
26_T	91246488	90587288	90587288	90093042	659200	89342242	1913319	9215895288	9149316088	128 (0-7979)	58060535	0.00639423	101	27.3	97.9
27_N	91517964	90807589	90807589	90259230	710375	89006114	2620344	9243314364	9171566489	81 (0-4775)	65390498	0.00723404	101	27	97.3
27_T	92097390	91397740	91397740	90868386	699650	90020726	1845624	9301836390	9231171740	119 (0-7988)	58352338	0.00635297	101	27.3	97.7
28_N	92415756	91748294	91748294	91274136	667462	90547550	2866406	9333991356	9266577694	117 (0-7025)	48653715	0.0052713	101	28.3	98
28_T	92633316	92039516	92039516	91610016	593800	90833708	2501974	9355964916	9295991116	129 (0-7975)	48701144	0.00526758	101	28.2	98.1
29_N	93128234	92520016	92520016	92114284	608218	90004824	3323024	9405951634	9344521616	77 (0-3793)	49391518	0.00535352	101	28.1	96.6
29_T	93391676	92752560	92752560	92302014	639116	91654106	1990654	9432559276	9368008560	118 (0-6508)	48841939	0.00522908	101	28.4	98.1
3_N	125770244	124641807	124641807	123680306	1128437	122741796	3497210	12702794644	12588822507	86 (0-5823)	75948065	0.00607257	101	27.5	97.6
3_T	83640256	83380855	83380855	83183790	259401	82679274	8475888	12629678656	12590509105	109 (0-6255)	53833959	0.00446485	151	31.4	98.9
30_N	95327156	94710813	94710813	94282932	616343	93493492	3112309	9628042756	9565792113	75 (0-4261)	48549294	0.00509715	101	28.6	98.1
30_T	95466990	94876430	94876430	94440838	590560	93574734	3236485	9642165990	9582519430	115 (0-5371)	52029309	0.0054914	101	27.9	98
31_N	96916044	96239674	96239674	95739932	676370	94265042	3761879	9788520444	9720207074	76 (0-6136)	71703734	0.00774146	101	25.6	97.3
31_T	103945160	103281450	103281450	102808378	663710	101990430	2298179	10498461160	10431426450	127 (0-7988)	54617184	0.00527436	101	28	98.1
32_N	104368824	103703553	103703553	103243092	665271	102177752	2368527	10541251224	10474058853	73 (0-4533)	53655263	0.0051585	101	28.3	97.9
32_T	104935638	104361757	104361757	103972822	573881	103071704	9073071	10598499438	10540537457	114 (0-6653)	55304848	0.00538498	101	28.2	98.2
33_N	105940000	105357046	105357046	104934256	582954	104182428	5783810	10699940000	10641061646	76 (0-5536)	48685084	0.00461365	101	29.2	98.3
33_T	107325372	106479658	106479658	105836324	845714	105002602	3012312	10839862572	10754445458	112 (0-7882)	72768671	0.00686251	101	26.6	97.8
34_N	71982050	71852680	71852680	71754518	129370	71286736	8548752	10869289550	10849754680	73 (0-4482)	29886433	0.00328918	151	30.9	99
34_T	73413090	73288344	73288344	73195534	124746	72353900	11243455	11085376590	11066539944	130 (0-7683)	25911683	0.00310294	151	30.8	98.6
35_N	73801908	73510766	73510766	73295874	291142	72812134	9393256	11144088108	11100125666	80 (0-3613)	50903924	0.00477247	151	30.8	98.7
35_T	73772070	73570962	73570962	73407198	201108	72795864	7486135	11139582570	11109215262	119 (0-6184)	48022992	0.00454544	151	31.8	98.7
36_N	73772070	73570962	73570962	73407198	201108	72795864	7486135	11139582570	11109215262	93 (0-5726)	48022992	0.00454544	151	31.8	98.7
36_T	73772070	73570962	73570962	73407198	201108	72795864	7486135	11139582570	11109215262	116 (0-6633)	48022992	0.00454544	151	31.8	98.7
37_N	76745654	76585705	76585705	76456842	159949	75850926	8752181	11588593754	11564441455	73 (0-6544)	34493618	0.00324345	151	32.6	98.8
37_T	116161772	115439926	115439926	114996192	721846	114087052	6874120	11732338972	11659432526	44 (0-7338)	44601005	0.0038368	101	31.3	98.2
38_N	123595580	122911595	122911595	122436944	683985	121548836	3819560	12483153580	12414071095	81 (0-4796)	49646495	0.00401103	101	30.2	98.3
38_T	124091250	123351146	123351146	122868434	740104	121804586	5297860	12533216250	12458465746	115 (0-7986)	52859749	0.0042714	101	29.8	98.2
39_N	125189152	124048869	124048869	123099108	1140283	122029672	5040528	12644104352	12528935769	79 (0-4356)	77557686	0.00630652	101	27.4	97.5
39_T	83345000	83227450	83227450	83129178	117550	82217542	10704689	12585095000	12567344950	115 (0-6950)	21457482	0.00253572	151	31.6	98.6
4_N	135535396	134148994	134148994	133044084	1386402	132018344	3165058	13689074996	13549048394	75 (0-3617)	89584387	0.00670301	101	26.7	97.4
4_T	135663036	134328165	134328165	133249936	1334871	131801384	4031155	13701966636	13567144665	146 (0-7991)	86212326	0.00641797	101	27	97.2
40_N	83640256	83380855	83380855	83183790	259401	82679274	8475888	12629678656	12590509105	80 (0-3918)	53833959	0.00446485	151	31.4	98.9
40_T	83640256	83380855	83380855	83183790	259401	82679274	8475888	12629678656	12590509105	129 (0-7214)	53833959	0.00446485	151	31.4	98.9
41_N	128047852	126814043	126814043	125779592	1233809	124653366	3745456	12932833052	12808218343	81 (0-4106)	83711083	0.00660514	101	26.9	97.3
41_T	129279378	128031943	128031943	127035940	1247435	125995588	3894844	13057217178	12931226243	133 (0-7894)	78349501	0.00608975	101	27.5	97.5
42_N	131682614	128771974	128771974	126513608	2910640	125228260	3200629	13299944014	13005969374	80 (0-3543)	94610613	0.00733516	101	26.6	95.1
42_T	130284218	128858031	128858031	127748550	1426187	126757348	3258922	13158706018	13014661131	126 (0-5863)	81333724	0.00628377	101	27.5	97.3
43_N	130517974	129307409	129307409	128338952	1210565	126214064	5255148	13182315374	13060048309	113 (0-7976)	89566251	0.00702013	101	26.6	96.7
43_T	132125772	130840102	130840102	129805450	1285670	128592292	3699391	13344702972	13214850302	112 (0-6417)	81903503	0.00625124	101	27.6	97.3
44_N	131908404	131084823	131084823	130589482	823581	129453744	7428244	13322748804	13239567123	106 (0-7979)	51073676	0.00386805	101	31.2	98.1
44_T	134531956	131403045	131403045	129006546	3128911	127553062	3798881	13587727556	13271707545	120 (0-7336)	100254883	0.0076431	101	26.5	94.8
45_N	132943026	131679583	131679583	130625434	1263443	129256408	3633518	13427245626	13299637883	93 (0-7844)	86113319	0.00653817	101	26.7	97.2
45_T	132976406	132266501	132266501	131771318	709905	130332368	6321937	13430617006	13358916601	138 (0-7705)	53129101	0.00399335	101	30.6	98
46_N	134995452	132310999	132310999	130155726	2684453	128961712	3333773	13634540652	13363410899	107 (0-7503)	98458804	0.00747376	101	26.1	95.5
46_T	134481334	132398039	132398039	130731830	2083295	129224494	2281177	13582614734	13372201939	135 (0-7398)	88847102	0.00672153	101	26.5	96.1
47_N	133131644	132426195	132426195	131957488	705449	131001758	10228502	13446296044	13375045695	103 (0-7532)	49745808	0.00373201	101	31.2	98.4
47_T	135579692	132773890	132773890	130654098	2805802	129351808	2696936	13693548892	13410162890	119 (0-6532)	95891204	0.00722025	101	26.7	95.4
48_N	134132962	132870866	132870866	131818676	1262096	130495820	3637808	13547429162	13419957466	120 (0-6597)	88280823	0.00664856	101	26.8	97.3
48_T	134364078	133093959	133093959	132106450	1270119	129990538	2546555	13570771878	13442489859	127 (0-6828)	87728111	0.00656602	101	27.2	96.7
49_N	135177140	133948386	133948386	132936072	1228754	130238622	2933752	13652891140	13528786986	110 (0-6336)	87210715	0.00654089	101	26.5	96.3
49_T	136841228	134128620	134128620	132001004	2712608	130661580	2910716	13820964028	13546990620	165 (0-7991)	98173392	0.00732272	101	26.6	95.5
5_N	142930498	139768365	139768365	137466578	3162133	136073004	3545664	14435980298	14116604865	94 (0-5754)	101756302	0.00726502	101	26.9	95.2
5_T	93746576	93510711	93510711	93323736	235865	92613180	9439607	14155732976	14120117361	122 (0-7736)	58941702	0.00438569	151	32.2	98.8
50_N	136709214	134815695	134815695	133288576	1893519	132089004	1896812	13807630614	13616385195	127 (0-7986)	81556904	0.00604204	101	27	96.6
50_T	139403746	136348912	136348912	133931404	3054834	132618966	3071499	14079778346	13771240112	161 (0-7996)	103861082	0.00762284	101	26.4	95.1
51_N	139569932	136688923	136688923	134462188	2881009	133094394	5250055	14096563132	13805581223	138 (0-7984)	97057845	0.00710728	101	26.9	95.4
51_T	91835488	91670718	91670718	91559058	164770	90993426	14372346	13867158688	13842278418	166 (0-7988)	34273571	0.00315103	151	31.8	99.1
53_N	139757710	138466214	138466214	137390152	1291496	136079132	3489804	14115528710	13985087614	65 (0-6108)	89686370	0.00649269	101	26.9	97.4
53_T	140390224	139145659	139145659	138164474	1244565	136878356	7573519	14179412624	14053711559	178 (0-7988)	80415388	0.00580891	101	27.9	97.5
54_N	140019664	139233710	139233710	138736136	785954	137248818	9262088	14141986064	14062604710	128 (0-7968)	56420789	0.0040534	101	30.3	98
54_T	140190682	139248846	139248846	138570900	941836	137319192	9098835	14159258882	14064133446	165 (0-7987)	78172813	0.00558405	101	28	98
55_N	140597772	139272188	139272188	138161970	1325584	135835554	4037625	14200374972	14066490988	102 (0-6557)	94342607	0.00680683	101	26.8	96.6
55_T	140738630	139510749	139510749	138508822	1227881	137163336	2973034	14214601630	14090585649	155 (0-7267)	84193226	0.00601112	101	27.5	97.5
6_N	144475892	141695763	141695763	139549164	2780129	137775966	4581715	14592065092	14311272063	84 (0-4201)	101828339	0.00718677	101	26.6	95.4
6_T	145490764	142418329	142418329	140068342	3072435	139130504	5761917	14694567164	14384251229	123 (0-6829)	115662252	0.00836403	101	25.5	95.6
7_N	143733538	142879506	142879506	142485142	854032	142069664	51555033	14517087338	14430830106	93 (0-5711)	53746459	0.00493945	101	27.9	98.8
7_T	144581432	143225631	143225631	142115984	1355801	140566548	3648280	14602724632	14465788731	112 (0-6303)	98120241	0.0068877	101	27	97.2
8_N	146558496	143641673	143641673	141375990	2916823	139689560	3927779	14802408096	14507808973	84 (0-4389)	108775644	0.00762563	101	26.4	95.3
8_T	145501444	144167924	144167924	143142904	1333520	139968354	4930188	14695645844	14560960324	112 (0-6726)	91152164	0.00631889	101	27.4	96.2
9_N	147442298	144643236	144643236	142516650	2799062	141180606	3986972	14891672098	14608966836	79 (0-5685)	102501038	0.00706484	101	27.1	95.8
9_T	97461408	97268766	97268766	97131822	192642	96498724	11680016	14716672608	14687583666	77 (0-7973)	45729330	0.00343911	151	33.2	99
