# Supplementary material for: Exploiting NRF2‐ARE pathway activation in papillary renal cell carcinoma
Source: Int J Cancer. 2024 Dec 20;156(7):1457–69. doi: 10.1002/ijc.35311 (PMC11789458; doi:10.1002/ijc.35311)
Supplement: Supplementary file 3 — TABLE S7. RNA‐seq sequencing coverage and quality statistics. [file IJC-156-1457-s001.xlsx]

## Sheet: Tabelle1
Sample ID	Total number of sequenced reads	Total number of uniquely mapped reads *	Ratio of all reads aligned to rRNA regions to total uniquely mapped reads (rRNA rate) #	Ratio of exon-mapped reads to total uniquely mapped reads (Expression Profile Efficiency)	Total number of detected transcripts with reads ≥1
266_Tu	334775610	223222024	0.000339012	0.867727	72995
300_Tu	454808378	285857003	0.000238973	0.824856	35419
193_Tu	261661270	40594235	0.00947711	0.797006	28316
177_Tu	375064484	224139964	0.00388256	0.87057	70056
930_Tu	409195132	400268346	0.000106836	0.852276	98315
1081_Tu	330249750	311907211	7.76353e-05	0.875053	102775
764_Tu	305199172	295947394	0.000193463	0.852457	95550
495_Tu	542923676	522254611	0.000244205	0.860892	103010
763_No	473684502	371081305	0.000811375	0.884029	91617
13_No	435832446	102953694	0.00285913	0.871598	65021
598_No	592904832	474563655	0.00159574	0.880825	103914
475_No	334672408	251943921	0.000800678	0.878322	88747
639_No	1651388714	879895283	0.00069739	0.885507	95633
676_No	380614744	315541524	0.00194021	0.874506	94464
210_No	251618220	226534136	0.000566277	0.873722	78770
495_No	653187822	379652483	0.000220491	0.858093	85085
* GRCh38
# protocoll with polyA capture
